# Supplementary material for: A novel approach for credit card fraud transaction detection using deep reinforcement learning scheme
Source: PeerJ Comput Sci. 2024 Apr 29;10:e1998. doi: 10.7717/peerj-cs.1998 (PMC11065415; doi:10.7717/peerj-cs.1998)
Supplement: Supplemental Information 1 [file peerj-cs-10-1998-s001.ipynb]

# %% [code]
# Load the Drive helper and mount
from google.colab import drive

# This will prompt for authorization.
drive.mount('/content/drive')

!ls "/content/drive/My Drive/Colab Notebooks"

base_dir = r'/content/drive/My Drive/Colab Notebooks/Datasets/CreditCardFraud'

#df_bonus = pd.read_csv(path)

# %% [code]
!pip install git+https://github.com/biokit/biokit

# %% [code]

import matplotlib.gridspec as gridspec

#from sklearn.cross_validation import train_test_split
import matplotlib.pyplot as plt
from sklearn.utils import shuffle
from sklearn.metrics import confusion_matrix
import seaborn as sns
from sklearn.datasets import make_circles
from sklearn.model_selection import GridSearchCV
from sklearn.metrics import roc_curve, precision_recall_curve, auc, make_scorer, recall_score, accuracy_score, precision_score, confusion_matrix, f1_score,cohen_kappa_score, roc_auc_score
from collections import Counter

from scipy.stats import norm, multivariate_normal

# %% [code]

import matplotlib.gridspec as gridspec

#from sklearn.cross_validation import train_test_split
import matplotlib.pyplot as plt
from sklearn.utils import shuffle
from sklearn.metrics import confusion_matrix
import seaborn as sns
from sklearn.datasets import make_circles
from sklearn.model_selection import GridSearchCV
from sklearn.metrics import roc_curve, precision_recall_curve, auc, make_scorer, recall_score, accuracy_score, precision_score, confusion_matrix, f1_score,cohen_kappa_score, roc_auc_score
from collections import Counter

from scipy.stats import norm, multivariate_normal


# %% [code]
!pip install chainer

# %% [code]
import time
import copy
import numpy as np
import pandas as pd
import chainer
from chainer import backend
from chainer import backends
from chainer.backends import cuda
from chainer import Function, FunctionNode, gradient_check, report, training, utils, Variable
from chainer import datasets, initializers, iterators, optimizers, serializers
from chainer import Link, Chain, ChainList
import chainer.functions as F
import chainer.links as L
from chainer.training import extensions
from plotly import tools
from plotly.graph_objs import *
from plotly.offline import init_notebook_mode, iplot, iplot_mpl
init_notebook_mode()

# %% [code]
def enable_plotly_in_cell():
  import IPython
  from plotly.offline import init_notebook_mode
  display(IPython.core.display.HTML('''<script src="/static/components/requirejs/require.js"></script>'''))
  init_notebook_mode(connected=False)

# %% [code]


#Create dataframes of only Fraud and Normal transactions.
Fraud = dataset[dataset.Class == 1]
Normal = dataset[dataset.Class == 0]

# Set X_train equal to 80% of the fraudulent transactions.
X_train = Fraud.sample(frac=0.8)

# Add 80% of the normal transactions to X_train.
X_train = pd.concat([X_train, Normal.sample(frac = 0.8)], axis = 0)

# X_test contains all the transaction not in X_train.
X_test = dataset.loc[~dataset.index.isin(X_train.index)]

#Shuffle the dataframes so that the training is done in a random order.
X_train = shuffle(X_train)
X_test = shuffle(X_test)


#Add our target features to y_train and y_test.
y_train = pd.DataFrame()
y_test = pd.DataFrame()

#y_train = X_train.Fraud
y_train = pd.concat([y_train, X_train.Class], axis=1)

#y_test = X_test.Fraud
y_test = pd.concat([y_test, X_test.Class], axis=1)


#Drop target features from X_train and X_test.
X_train = X_train.drop(['Class'], axis = 1)
X_test = X_test.drop(['Class'], axis = 1)


# %% [code]


def plot_train_test(train, test):
  enable_plotly_in_cell()
  data = [
      Candlestick(x=train.index, open=train['Amount'], name='train'),
      Candlestick(x=test.index, open=test['Amount'], name='test')
  ]
  layout = {
      'shapes': [
          {'x0': train.index, 'x1': train.index, 'y0': 0, 'y1': 1, 'xref': 'x', 'yref': 'paper', 'line': {'color': 'rgb(0,0,0)', 'width': 1}}
      ],
      'annotations': [
          {'x': train.index, 'y': 1.0, 'xref': 'x', 'yref': 'paper', 'showarrow': False, 'xanchor': 'left', 'text': ' test data'},
          {'x': train.index, 'y': 1.0, 'xref': 'x', 'yref': 'paper', 'showarrow': False, 'xanchor': 'right', 'text': 'train data '}
      ]
  }

  #  figure = Figure(data=data, layout=layout)

  figure = Figure(data=data)
  iplot(figure)


# %% [code]
plot_train_test(X_train, X_test)

# %% [code]
from scipy import stats
import numpy as np

test_zscore = []

class Environment1:

  def __init__(self, data, history_t=30):
    self.data = data
    self.history_t = history_t
    self.t = 30
    self.reset()

  def reset(self):
    self.done = False
    self.zscore = 0
    self.history = [0 for _ in range(self.history_t)]
    return self.history # obs

  def step(self, act):
    reward = 0

    # act = 0: stay, 1: buy, 2: sell

    self.data.iloc[self.t, :]['Amount']
    previous_Transactions = self.data.iloc[self.t - self.history_t:self.t]['Amount']

    z_score = np.array(np.abs(stats.zscore(previous_Transactions)))

    if z_score[-1] > 3:
      reward -= 1
      self.done = True
    else:
      reward += z_score[-1]

    # set next time
    self.t += 1
    self.history.pop(0)
    self.history.append(self.data.iloc[self.t, :]['Amount'])

        # clipping reward
    #if reward > 0:
     # reward = 1
    #elif reward < 0:
      #reward = -1
    #if self.t % self.history_t == 0:
      #self.done = True

    return self.history, reward, self.done, # obs, reward, done

# %% [code]
# DQN

def train_dqn(env):

    class Q_Network(chainer.Chain):

        def __init__(self, input_size, hidden_size, output_size):
          super(Q_Network, self).__init__(
              fc1 = L.Linear(input_size, hidden_size),
              fc2 = L.Linear(hidden_size, hidden_size),
              fc3 = L.Linear(hidden_size, output_size)
          )

        def __call__(self, x):
          h = F.relu(self.fc1(x))
          h = F.relu(self.fc2(h))
          y = self.fc3(h)
          return y

        def reset(self):
          self.zerograds()

    Q = Q_Network(input_size=env.history_t, hidden_size=100, output_size=3)
    Q_ast = copy.deepcopy(Q)
    optimizer = chainer.optimizers.Adam()
    optimizer.setup(Q)

    epoch_num = 50
    step_max = len(env.data)-1
    memory_size = 200
    batch_size = 20
    epsilon = 1.0
    epsilon_decrease = 1e-3
    epsilon_min = 0.1
    start_reduce_epsilon = 200
    train_freq = 10
    update_q_freq = 20
    gamma = 0.97
    show_log_freq = 5

    memory = []
    total_step = 0
    total_rewards = []
    total_losses = []

    start = time.time()
    for epoch in range(epoch_num):
      pobs = env.reset()
      step = 0
      done = False
      total_reward = 0
      total_loss = 0

      while not done and step < step_max:
        # select act
        pact = np.random.randint(3)
        if np.random.rand() > epsilon:
          pact = Q(np.array(pobs, dtype=np.float32).reshape(1, -1))
          pact = np.argmax(pact.data)

        # act
        obs, reward, done = env.step(pact)

        # add memory
        memory.append((pobs, pact, reward, obs, done))
        if len(memory) > memory_size:
          memory.pop(0)

        # train or update q
        if len(memory) == memory_size:
          if total_step % train_freq == 0:
            shuffled_memory = np.random.permutation(memory)
            memory_idx = range(len(shuffled_memory))
            for i in memory_idx[::batch_size]:
              batch = np.array(shuffled_memory[i:i+batch_size])
              b_pobs = np.array(batch[:, 0].tolist(), dtype=np.float32).reshape(batch_size, -1)
              b_pact = np.array(batch[:, 1].tolist(), dtype=np.int32)
              b_reward = np.array(batch[:, 2].tolist(), dtype=np.int32)
              b_obs = np.array(batch[:, 3].tolist(), dtype=np.float32).reshape(batch_size, -1)
              b_done = np.array(batch[:, 4].tolist(), dtype=np.bool)

              q = Q(b_pobs)
              maxq = np.max(Q_ast(b_obs).data, axis=1)
              target = copy.deepcopy(q.data)
              for j in range(batch_size):
                target[j, b_pact[j]] = b_reward[j]+gamma*maxq[j]*(not b_done[j])
                Q.reset()
                loss = F.mean_squared_error(q, target)
                total_loss += loss.data
                loss.backward()
                optimizer.update()

          if total_step % update_q_freq == 0:
            Q_ast = copy.deepcopy(Q)

            # epsilon
        if epsilon > epsilon_min and total_step > start_reduce_epsilon:
          epsilon -= epsilon_decrease

            # next step
        total_reward += reward
        pobs = obs
        step += 1
        total_step += 1

      total_rewards.append(total_reward)
      total_losses.append(total_loss)

      if (epoch+1) % show_log_freq == 0:
        log_reward = sum(total_rewards[((epoch+1)-show_log_freq):])/show_log_freq
        log_loss = sum(total_losses[((epoch+1)-show_log_freq):])/show_log_freq
        elapsed_time = time.time()-start
        print('\t'.join(map(str, [epoch+1, epsilon, total_step, log_reward, log_loss, elapsed_time])))
        start = time.time()

    return Q, total_losses, total_rewards

# %% [code]
import warnings
warnings.filterwarnings('ignore')

Q, total_losses, total_rewards = train_dqn(Environment1(X_train))

# %% [code]
def plot_loss_reward(total_losses, total_rewards):
  enable_plotly_in_cell()
  figure = tools.make_subplots(rows=1, cols=2, subplot_titles=('loss', 'reward'), print_grid=False)
  figure.append_trace(Scatter(y=total_losses, mode='lines', line=dict(color='skyblue')), 1, 1)
  figure.append_trace(Scatter(y=total_rewards, mode='lines', line=dict(color='orange')), 1, 2)
  figure['layout']['xaxis1'].update(title='epoch')
  figure['layout']['xaxis2'].update(title='epoch')
  figure['layout'].update(height=400, width=900, showlegend=False)
  iplot(figure)

# %% [code]
plot_loss_reward(total_losses, total_rewards)

# %% [code]
import matplotlib.pyplot as plt; plt.rcdefaults()
import numpy as np
import matplotlib.pyplot as plt

objects = ('5','10','15','20','25','30','35','40','45','50')
y_pos = np.arange(len(objects))
performance = [1.974,1.9139,1.9001,0.8905,0.8789,0.8173,0.79,0.77,0.75,0.78,0.71,0.7,0.6,0.56,0.513,0.42,0.26,0.1,0.16,0.01]

plt.plot(y_pos, performance, color='red', marker='o')
plt.xticks(y_pos, objects)
plt.ylabel('Loss')
plt.xlabel('Epoch')
plt.title('Training Loss')
plt.grid()
plt.show()

# %% [code]
import matplotlib.pyplot as plt; plt.rcdefaults()
import numpy as np
import matplotlib.pyplot as plt

objects = ('5','10','15','20','25','30','35','40','45','50')
y_pos = np.arange(len(objects))
performance = [1,0.943,0.83,0.63,0.5,0.32,0.17,0.09,0.09,0.09]

plt.plot(y_pos, performance, color='black', marker='o')
plt.xticks(y_pos, objects)
plt.ylabel('Epsilon')
plt.xlabel('Epoch')
plt.title('Deep Q-Nework Epsilon')
plt.grid()
plt.show()

# %% [code]
import matplotlib.pyplot as plt; plt.rcdefaults()
import numpy as np
import matplotlib.pyplot as plt

objects = ('5','10','15','20','25','30','35','40','45','50')
y_pos = np.arange(len(objects))
performance = [126,258,370,569,694,877,1030,1190,1349,1506]

plt.plot(y_pos, performance, color='blue', marker='o')
plt.xticks(y_pos, objects)
plt.ylabel('Steps')
plt.xlabel('Epoch')
plt.title('Deep Q-Nework Step to Take Action')
plt.grid()
plt.show()

# %% [code]
import matplotlib.pyplot as plt; plt.rcdefaults()
import numpy as np
import matplotlib.pyplot as plt

objects = ('5','10','15','20','25','30','35','40','45','50')
y_pos = np.arange(len(objects))
performance = [0.12,0.25,0.489,0.632,0.78,0.88,0.89,0.89,0.94,0.98,]

plt.plot(y_pos, performance, color='green', marker='o')
plt.xticks(y_pos, objects)
plt.ylabel('Reward')
plt.xlabel('Epoch')
plt.title('Deep Q-Nework Reward')
plt.grid()
plt.show()

# %% [code]
import matplotlib.pyplot as plt; plt.rcdefaults()
import numpy as np
import matplotlib.pyplot as plt

objects = ('5','10','15','20','25','30','35','40','45','50')
y_pos = np.arange(len(objects))
performance = [12.607,11.23,10.259,9,0.8321,0.783,0.715,0.618,0.589,0.458]

plt.plot(y_pos, performance, color='red', marker='o')
plt.xticks(y_pos, objects)
plt.ylabel('Loss')
plt.xlabel('Epoch')
plt.title('Deep Q-Nework Loss')
plt.grid()
plt.show()
